# Supplementary material for: Inhibition of TNBC Cell Growth by Paroxetine: Induction of Apoptosis and Blockage of Autophagy Flux
Source: Cancers (Basel). 2024 Feb 22;16(5):885. doi: 10.3390/cancers16050885 (PMC10930888; doi:10.3390/cancers16050885)
Supplement: Supplementary file 1 [file cancers-16-00885-s001.zip]

Archive with 1 entries (1 files):
- cancers-2848766-supplementary.pdf
